# Supplementary material for: UbiComb: A Hybrid Deep Learning Model for Predicting Plant-Specific Protein Ubiquitylation Sites
Source: Genes (Basel). 2021 May 11;12(5):717. doi: 10.3390/genes12050717 (PMC8151217; doi:10.3390/genes12050717)
Supplement: Supplementary file 1 [file genes-12-00717-s001.zip]

Archive with 1 entries (1 files):
- genes-1204065-supplementary.pdf
